# Supplementary material for: Characterization of Colorants Formed by Non-Enzymatic Browning Reactions of Hydroxycinnamic Acid Derivatives
Source: Molecules. 2022 Nov 4;27(21):7564. doi: 10.3390/molecules27217564 (PMC9658777; doi:10.3390/molecules27217564)
Supplement: Supplementary file 1 [file molecules-27-07564-s001.zip]

Archive with 1 entries (1 files):
- molecules-2008131-supplementary.pdf
